# Supplementary material for: Clinical Potentials of Methylator Phenotype in Stage 4 High-Risk Neuroblastoma: An Open Challenge
Source: PLoS One. 2013 May 22;8(5):e63253. doi: 10.1371/journal.pone.0063253 (PMC3661569; doi:10.1371/journal.pone.0063253)
Supplement: Table S1 — Clinical characteristics of the patients and methylation analysis. For each patient are indicated the most relevant parameters as reported in the clinical records and the mean methylation values of the PCDHB cluster and of the SFN gene. (XLS) [file pone.0063253.s005.xls]

## Sheet: Foglio2
Table S1: Clinical characteristics of the patients and methylation analysis
Hystology	Set of patients	INSS Stage	INRG Risk classification	Age at diagnosis (months)	PFS (months)	OS (months)	Outcome	MYCN amplification	Ferritin (ng/ml)	Methylation SFN (%)	Methylation PCDHB cluster (%)
NS	Training	4	HR	59	21.1	44.0667	Dead of disease	0	57	78.55	30.5613
NB	Training	4	HR	34		74.7	Alive in complete remission	0	77	49.3	30.6458
NB	Training	4	HR	55		86.8333	Alive in complete remission	0	101	76.9	35.4767
NS	Training	4	HR	81	25.9333	45.2	Dead of disease	0	330	90.425	36.4915
NS	Training	4	HR	63		72.2667	Alive in complete remission	0	135	76.65	37.1514
NB	Training	4	HR	61	18.0667	37.5667	Dead of disease	0	138	90.375	38.2639
NB	Training	4	HR	48	35	50.3667	Dead of disease	0	57	87.3167	39.1017
NB	Training	4	HR	41	29.5333	111.233	Alive with desease	0	47	69.675	43.1625
NB	Training	4	HR	21	5.83333	5.86667	Dead of disease	0	830	91.25	43.2057
NB	Training	4	HR	49	14.7333	36.1667	Dead of disease	0	577	78.2667	43.5918
GNB	Training	4	HR	21		164.467	Alive in complete remission	0	22	58.575	45.8296
NB	Training	4	HR	55	19.4333	42.6	Dead of disease	0	196	85.85	46.4562
GNB	Training	4	HR	47	15.6333	19.5667	Dead of disease	0	320	87.7	47.194
NB	Training	4	HR	41	15.6667	16.3333	Dead of disease	1	1113	82.8	48.4306
NB	Training	4	HR	37	30.0333	33.9	Dead of disease	0	499	92.4833	49.3771
NB	Training	4	HR	22	14.5667	18.8	Dead of disease	1	333	88.3	49.3961
GNB	Training	4	HR	46		81.3667	Alive in complete remission	0	37	70.1	53.9325
NB	Training	4	HR	31	36.4333	56.9667	Dead of disease	0	70	87.875	54.0326
NB	Training	4	HR	25	8.5	10.3	Dead of disease	1	805	90.55	54.9426
NB	Training	4	HR	56		89.6	Alive in complete remission	0	93	77	55.5881
NB	Training	4	HR	33	37.2333	65.7333	Alive in complete remission	0	103	62.45	57.1002
GNB	Training	4	HR	45	12.8	14.4	Dead of disease	0	935	94.5	59.4579
NB	Training	4	HR	17	15.6667	25.1333	Dead of disease	1	72	92.55	60.0754
NB	Training	4	HR	30	22.5667	36.4	Dead of disease	0	601	90.65	61.5018
NB	Training	4	HR	22	14.0667	21.1	Dead of disease	1	126	86.3833	63.894
NB	Training	4	HR	52	17.3	17.5333	Dead of disease	0	106	94.1333	65.8209
NB	Training	4	HR	60	27.1333	54.5333	Dead of disease	0	379	91.9167	65.9651
NB	Training	4	HR	13	4.36667	7.3	Dead of disease	1	574	91.8667	66.1727
NB	Training	4	HR	68	24.8667	28.5333	Dead of disease	0	372	88.2167	69.1332
NB	Training	4	HR	45	21.7333	34.1667	Dead of disease	1	293	87.95	69.4223
NB	Training	4	HR	51	8.93333	29.5	Dead of disease	0	269	91.7167	69.4719
GNB	Training	4	HR	41		60.7333	Alive in complete remission	0	41	78.85	69.6781
NS	Training	4	HR	17	17.2333	28.8667	Dead of disease	1	N.D.	87.925	71.0616
NB	Training	4	HR	33	17.4667	22.1333	Dead of disease	1	148	96	73.2704
NB	Training	4	HR	33	38.8667	50.4333	Dead of disease	0	670	89.95	74.5425
NB	Training	4	HR	48		0.266667	Dead of disease	1	N.D.	91.0667	76.1287
NS	Training	4	HR	61	15.4333	21.0667	Dead of disease	1	59	86.45	76.332
NB	Training	4	HR	53	13.3	18	Dead of disease	1	201	82.975	76.9652
NB	Training	4	HR	113	3.7	5.26667	Dead of disease	1	1166	86.0167	77.8713
NB	Training	4	HR	43	27.3667	37.4333	Dead of disease	1	575	85.8	78.4793
NB	Training	4	HR	196	56.1667	140.267	Alive in complete remission	0	36	84.625	84.2925
NB	Validation	4	HR	18	9.6	28	Dead of disease	1	70	36.6	29.4434
NB	Validation	4	HR	34		72	Complete remission	0	146	79.9	36.1773
NB	Validation	4	HR	21	3.86667	5	Dead of disease	0	520	92.2	36.8602
GNB	Validation	4	HR	53	42.4	66	Dead of disease	0	260	81.2	37.5534
NB	Validation	4	HR	68	17.0667	18	Dead of disease	0	169	91.4	40.0657
NS	Validation	4	HR	29	29.8	30	Dead of disease	0	89	86.2	41.5027
NB	Validation	4	HR	38	15.9	17	Dead of disease	0	N.D.	92.7	43.3534
NB	Validation	4	HR	178	28.1667	44	Dead of disease	1	1040	87.1	43.8161
NB	Validation	4	HR	25	74.7333	89	Dead of disease	0	238	84.8	43.8501
NB	Validation	4	HR	36	27.3667	40	Dead of disease	0	217	90.1	44.6822
NB	Validation	4	HR	120	26.5667	104	Alive with stable disease	0	55	74.8	46.399
NS	Validation	4	HR	70		105	Complete remission	1	300	86	46.9238
NB	Validation	4	HR	34	19.3333	26	Dead of disease	0	310	85	49.384
NB	Validation	4	HR	24	38.9333	41	Dead of disease	0	N.D.	86.4	49.4547
NB	Validation	4	HR	35	14.7333	17	Dead of disease	0	637	91.8	49.511
NB	Validation	4	HR	70	25	42	Dead of disease	0	115	85.9	50.6439
NB	Validation	4	HR	36	6.1	7	Dead of disease	N.D.	794	92.2	50.9548
NB	Validation	4	HR	51	21.3	22	Dead of disease	0	N.D.	91.4	51.1869
NB	Validation	4	HR	98	18.9333	38	Dead of disease	1	394	89.1	51.7874
NB	Validation	4	HR	41		13	Dead of disease	0	N.D.	92.7	53.3015
NB	Validation	4	HR	38	8.43333	13	Dead of disease	0	425	90.3	53.5618
NB	Validation	4	HR	96	27.9333	34	Dead of disease	0	245	89	54.4149
NB	Validation	4	HR	13		13	Dead of disease	1	N.D.	91.3	54.4764
GNB	Validation	4	HR	38	16.9	19	Dead of disease	0	N.D.	89.2	56.7597
NB	Validation	4	HR	57	21.4667	33	Dead of disease	0	276	86.1	56.9664
NB	Validation	4	HR	65	6.83333	13	Dead of disease	0	1160	92.7	57.4095
NB	Validation	4	HR	30		115	Complete remission	0	89	82.5	58.0388
NB	Validation	4	HR	53	29.2333	56	Dead of disease	0	184	85.7	58.5229
NB	Validation	4	HR	38	23.9667	30	Dead of disease	0	252	85.5	58.6165
NB	Validation	4	HR	38	26.8333	45	Dead of disease	0	407	88.1	59.3002
NB	Validation	4	HR	18	20.3333	37	Dead of disease	1	756	86.6	59.5535
NB	Validation	4	HR	76	31.5333	48	Dead of disease	0	2045	89.5	61.6549
NB	Validation	4	HR	22		151	Complete remission	1	221	83.4	63.1509
NB	Validation	4	HR	41	25.9333	47	Dead of disease	1	212	79.2	63.5773
NB	Validation	4	HR	25	21.6333	34	Dead of disease	1	377	99	63.6034
NB	Validation	4	HR	38	5.33333	9	Dead of disease	0	680	89	66.0695
NB	Validation	4	HR	124	35.3667	40	Dead of disease	0	254	87.2	66.0717
NB	Validation	4	HR	58	16.2667	26	Dead of disease	0	178	85.7	66.1762
NB	Validation	4	HR	99	52.0333	68	Dead of disease	0	2250	85.2	66.5669
NB	Validation	4	HR	51	48	50	Dead of disease	1	540	88.9	67.1035
NB	Validation	4	HR	33	25.6667	36	Dead of disease	0	114	82.4	67.2315
NS	Validation	4	HR	102	24.5	37	Dead of disease	0	82	95.1	67.3357
NB	Validation	4	HR	35		126	Complete remission	0	89	90.9	67.5475
NB	Validation	4	HR	41	18.9	31	Dead of disease	0	116	89.2	68.7148
NB	Validation	4	HR	27	10.9333	11	Dead of disease	0	743	91.5	69.0624
NB	Validation	4	HR	27	22.3333	29	Dead of disease	1	555	88.3	69.53
NB	Validation	4	HR	100	31.3667	60	Dead of disease	0	255	86.5	69.8057
NB	Validation	4	HR	66	22.8333	33	Dead of disease	0	499	85.4	70.8343
NB	Validation	4	HR	51	5.46667	6	Dead of disease	1	524	90.7	71.4552
NB	Validation	4	HR	62	6.36667	8	Dead of disease	1	N.D.	90.7	72.1514
NB	Validation	4	HR	54		34	Dead of disease	1	N.D.	86.8	73.5086
NB	Validation	4	HR	15		68	Complete remission	1	131	93.5	74.2224
NB	Validation	4	HR	36	33.6333	53	Dead of disease	0	58	88.7	74.8263
NB	Validation	4	HR	62	15.2	27	Dead of disease	1	103	90.6	75.0451
NB	Validation	4	HR	22		121	Complete remission	1	176	77.4	75.1736
NB	Validation	4	HR	14	5.4	9	Dead of disease	1	262	87.2	76.2775
NB	Validation	4	HR	58	28.9667	45	Dead of disease	1	158	85	76.8012
NB	Validation	4	HR	112	21.4	40	Dead of disease	1	1910	83.7	77.7458
NB	Validation	4	HR	47	16.9333	27	Dead of disease	1	65	87	78.5478
NB	Validation	4	HR	45	4.46667	5	Dead of disease	1	144	89.5	79.0631
NB	Validation	4	HR	173	30.2333	36	Dead of disease	0	N.D.	87.2	79.3842
NB	Validation	4	HR	127	28	53	Dead of disease	0	137	92	81.3371
NB	Validation	4	HR	72		22	Dead of disease	0	N.D.	91.3	83.1555
NB	Validation	4	HR	50	21.9	65	Complete remission	1	-99	88.9	88.9259
NB	Validation	4	HR	95	25.0333	54	Dead of disease	0	511	87.4	N.D.
GNB		4	I/LR	9		111.167	Alive with stable desease	0	70	77.65	34.8086
NB		4	I/LR	11		81.5333	Alive in complete remission	0	74	82.25	50.4092
NB		4	I/LR	10		116.033	Alive in complete remission	0	260	78.55	36.9033
NB		4	I/LR	6		129.567	Alive in complete remission	0	302	71.625	36.8922
NB		4	I/LR	11		108.567	Alive in complete remission	0	43	72.375	44.0636
NB		4	I/LR	6	46.1	112.6	Alive in complete remission	0	79	76.05	37.2596
GNB		4	I/LR	8		87.6667	Alive in complete remission	0	74	76.95	31.6995
NB		4	I/LR	9		90.5667	Alive in complete remission	0	19	79.75	62.67
NB		4	I/LR	10		105.067	Alive in complete remission	0	124	77.225	46.0594
NB		4	I/LR	13		76.9	Alive in complete remission	0	50	85.675	50.4787
NB		4	I/LR	7		63.3333	Alive in complete remission	0	189	81.95	39.8658
NB		4	I/LR	6		66.6667	Alive in complete remission	0	36	83.375	43.5203
NS		4	I/LR	2		72	Alive in complete remission	0	93	78.425	35.7993
NB		4	I/LR	5		60.1667	Alive in complete remission	0	105	83.1	42.2979
NB		4	I/LR	5		59.8	Alive in complete remission	0	294	74.75	44.9839
NB: Neuroblastoma
GNB: Ganglioneuroblastoma
NS: not specified neuroblastic tumor
N.D.: Not Determined
INRG: International Neuroblastoma Risk Group classification
MYCN: single copy = 0; amplified = 1
